# Supplementary material for: PtrIAA12-PtrARF8 Complex Regulates the Expression of PtrSAUR17 to Control the Growth of Roots in Poncirus trifoliata
Source: Plants (Basel). 2025 Sep 16;14(18):2875. doi: 10.3390/plants14182875 (PMC12473356; doi:10.3390/plants14182875)
Supplement: Supplementary file 1 [file plants-14-02875-s001.zip]

Archive with 5 entries (5 files):
- Fig S1.tif
- Fig S2.tif
- Fig S3.tif
- Fig S4.tif
- Supplementary Materials.pdf
